# Supplementary material for: Genomic Diversity and Structure of Copaifera langsdorffii Populations from a Transition Zone Between the Atlantic Forest and the Brazilian Savanna
Source: Plants (Basel). 2025 Sep 13;14(18):2858. doi: 10.3390/plants14182858 (PMC12473662; doi:10.3390/plants14182858)
Supplement: Supplementary file 1 [file plants-14-02858-s001.zip]

Archive with 2 entries (2 files):
- plants-3826667-supplementary S1.xlsx
- plants-3826667-supplementary S2.pdf
