# Supplementary material for: Genomic Diversity and Structure of Copaifera langsdorffii Populations from a Transition Zone Between the Atlantic Forest and the Brazilian Savanna
Source: Plants (Basel). 2025 Sep 13;14(18):2858. doi: 10.3390/plants14182858 (PMC12473662; doi:10.3390/plants14182858)
Supplement: Supplementary file 1 [file plants-14-02858-s001.zip › plants-3826667-supplementary S1.xlsx]

## Sheet: Plan1
ID	Local	GPS	MSL (m)	DAP (cm)	Hight (m)	Ecosystem
JB1	Jardim Botânico	22° 20' 12" S 49° 01' 04" W	572	182	16	Cerradão
JB2	Jardim Botânico	22° 20' 11" S 49° 01' 02" W	553	50	9	Cerradão
JB3	Jardim Botânico	22° 20' 10" S 49° 01' 02" W	554	118	10	Cerradão
JB4	Jardim Botânico	22° 20' 11" S 49° 01' 00" W	544	71	11	Cerradão
JB5	Jardim Botânico	22° 20' 10" S 49° 01' 00" W	544	72	11	Cerradão
JB6	Jardim Botânico	22° 20' 11" S 49° 00' 58" W	526	60	12	Cerradão
JB7	Jardim Botânico	22° 20' 10" S 49° 00' 59" W	555	155	10	Cerradão
JB8	Jardim Botânico	22° 20' 01" S 49° 00' 54" W	516	123	13	Cerradão
JB9	Jardim Botânico	22° 20' 02" S 49° 00' 52" W	523	92	14	Cerradão
JB10	Jardim Botânico	22° 20' 03" S 49° 00' 53" W	527	138	15	Cerradão
JB11	Jardim Botânico	22° 20' 23" S 49° 00' 47" W	528	90	4	Semideciduous Seasonal Forest
JB12	Jardim Botânico	22° 20' 22" S 49° 00' 47" W	526	100	10	Semideciduous Seasonal Forest
JB13	Jardim Botânico	22° 20' 23" S 49° 00' 47" W	531	75	7	Semideciduous Seasonal Forest
JB14	Jardim Botânico	22° 20' 23" S 49° 00' 46" W	530	115	14	Semideciduous Seasonal Forest
JB15	Jardim Botânico	22° 20' 24" S 49° 00' 46" W	545	140	13	Semideciduous Seasonal Forest
JB16	Jardim Botânico	22° 20' 25" S 49° 00' 47" W	533	180	14	Semideciduous Seasonal Forest
JB17	Jardim Botânico	22° 20' 26" S 49° 00' 47" W	533	37	6	Semideciduous Seasonal Forest
JB18	Jardim Botânico	22° 20' 26" S 49° 00' 46" W	547	112	15	Semideciduous Seasonal Forest
JB20	Jardim Botânico	22° 20' 36" S 49° 00' 51" W	514	108	16	Semideciduous Seasonal Forest
JB21	Jardim Botânico	22° 20' 42" S 49° 00' 49" W	547	40	10	Semideciduous Seasonal Forest
JB22	Jardim Botânico	22° 20' 46" S 49° 00' 51" W	549	69	12	Semideciduous Seasonal Forest
JB23	Jardim Botânico	22° 20' 49" S 49° 00' 52" W	541	58	11	Semideciduous Seasonal Forest
JB24	Jardim Botânico	22° 20' 43" S 49° 00' 53" W	534	128	16	Semideciduous Seasonal Forest
JB25	Jardim Botânico	22° 20' 41" S 49° 00' 53" W	540	101.7	16	Semideciduous Seasonal Forest
JB41	Jardim Botânico	22° 20' 11" S 48° 59' 55" W	581	105.5	16	Cerradão
JB42	Jardim Botânico	22° 20' 28" S 48° 59' 52" W	577	151	18	Cerradão
JB43	Jardim Botânico	22° 20' 34" S 49° 00' 04" W	586	38	4	Cerradão
JB44	Jardim Botânico	22° 20' 48" S 49° 00' 21" W	597	38	6	Cerradão
JB45	Jardim Botânico	22° 20' 05" S 49° 00' 26" W	600	25.67	3	Cerradão
UN26	UNESP-Bauru	22° 20' 50" S 49° 01' 01" W	561	108	12	Cerradão
UN28	UNESP-Bauru	22° 20' 47" S 49° 01' 03" W	567	44	7	Semideciduous Seasonal Forest
UN29	UNESP-Bauru	22° 20' 46" S 49° 01' 05" W	572	53	10	Semideciduous Seasonal Forest
UN30	UNESP-Bauru	22° 20' 41" S 49° 01' 06" W	561	29.67	5	Cerradão
UN31	UNESP-Bauru	22° 20' 43" S 49° 01' 08" W	574	99	10	Semideciduous Seasonal Forest
UN32	UNESP-Bauru	22° 20' 43" S 49° 01' 09" W	565	44	12	Semideciduous Seasonal Forest
UN33	UNESP-Bauru	22° 20' 43" S 49° 01' 01" W	567	64	12	Semideciduous Seasonal Forest
UN34	UNESP-Bauru	22° 20' 44" S 49° 01' 13" W	573	64	13	Semideciduous Seasonal Forest
UN36	UNESP-Bauru	22° 20' 42" S 49° 01' 13" W	568	97	16	Semideciduous Seasonal Forest
UN37	UNESP-Bauru	22° 20' 42" S 49° 01' 13" W	563	52	12	Semideciduous Seasonal Forest
UN38	UNESP-Bauru	22° 20' 43" S 49° 01' 16" W	562	44	8	Semideciduous Seasonal Forest
UN39	UNESP-Bauru	22° 20' 40" S 49° 01' 15" W	553	104	10	Semideciduous Seasonal Forest
UN40	UNESP-Bauru	22° 20' 38" S 49° 01' 14" W	549	14.5	4	Semideciduous Seasonal Forest
UN46	UNESP-Bauru	22° 21' 10" S 49° 00' 31" W	603	171	20	Cerradão
UN47	UNESP-Bauru	22° 21' 04" S 49° 00' 34" W	601	73	5	Cerradão
UN48	UNESP-Bauru	22° 21' 13" S 49° 00' 27" W	603	99	9	Cerradão
UN49	UNESP-Bauru	22° 21' 29" S 49° 00' 31" W	615	104	10	Cerradão
UN50	UNESP-Bauru	22° 21' 28" S 49° 00' 43" W	615	60.5	7	Cerradão
UN51	UNESP-Bauru	22° 21' 40" S 49° 00' 56" W	609	168	15	Cerradão
UN52	UNESP-Bauru	22° 21' 34" S 49° 01' 20" W	610	123	8	Cerradão
HA53	Horto Aimorés	22° 17' 55" S 49° 01' 33" W	520	121	10	Semideciduous Seasonal Forest
HA54	Horto Aimorés	22° 17' 51" S 49° 01' 27" W	521	54	9	Semideciduous Seasonal Forest
HA55.1	Horto Aimorés	22° 17' 47" S 49° 01' 22" W	524	79	6	Semideciduous Seasonal Forest
HA55.2	Horto Aimorés	22° 17' 47" S 49° 01' 22" W	524	79	6	Semideciduous Seasonal Forest
HA56	Horto Aimorés	22° 17' 44" S 49° 01' 17" W	521	99	7	Semideciduous Seasonal Forest
HA57	Horto Aimorés	22° 17' 35" S 49° 01' 08" W	528	95	12	Semideciduous Seasonal Forest
HA58	Horto Aimorés	22° 17' 30" S 49° 01' 09" W	537	70	12	Semideciduous Seasonal Forest
HA59	Horto Aimorés	22° 17' 31" S 49° 00' 59" W	550	150	15	Semideciduous Seasonal Forest
HA60	Horto Aimorés	22° 17' 30" S 49° 00' 56" W	553	200	15	Semideciduous Seasonal Forest
HA61	Horto Aimorés	22° 17' 24" S 49° 00' 49" W	556	94	10	Semideciduous Seasonal Forest
HA62	Horto Aimorés	22° 17' 20" S 49° 00' 43" W	558	94	8	Semideciduous Seasonal Forest
FP63	Floresta Pederneiras	22° 20' 22" S 48° 52' 19" W	201	129	15	Semideciduous Seasonal Forest
FP64	Floresta Pederneiras	22° 20' 17" S 48° 52' 20" W	250	62	10	Semideciduous Seasonal Forest
FP65	Floresta Pederneiras	22° 20' 09" S 48° 52' 27" W	519	81	10	Semideciduous Seasonal Forest
FP66	Floresta Pederneiras	22° 20' 19" S 48° 52' 16" W	579	67.5	15	Semideciduous Seasonal Forest
FP67	Floresta Pederneiras	22° 20' 18" S 48° 52' 07" W	577	61	16	Semideciduous Seasonal Forest
FP68	Floresta Pederneiras	22° 20' 22" S 48° 52' 01" W	558	67.5	14	Semideciduous Seasonal Forest
FP69	Floresta Pederneiras	22° 20' 27" S 48° 51' 42" W	545	68	10	Cerradão
FP70	Floresta Pederneiras	22° 00' 31" S 48° 51' 34" W	536	212	20	Cerradão
FP71	Floresta Pederneiras	22° 21' 35" S 48° 51' 29" W	621	80	6	Cerradão
FP72	Floresta Pederneiras	22° 21' 31" S 48° 51' 37" W	575	44	10	Cerradão
FP73	Floresta Pederneiras	22° 21' 23" S 48° 51' 46" W	581	87.67	5	Cerradão
FP74	Floresta Pederneiras	22° 21' 20" S 48° 51' 50" W	578	62.67	5	Cerradão
FP75	Floresta Pederneiras	22° 20' 59" S 48° 52' 00" W	575	71.5	13	Cerradão
FP76	Floresta Pederneiras	22° 20' 51" S 48° 51' 10" W	559	202	24	Cerradão
DU77	Duratex	22° 06' 46" S 48° 55' 00" W	578	27	4	Semideciduous Seasonal Forest
DU78	Duratex	22° 26' 44" S 48° 54' 58" W	584	50	6	Semideciduous Seasonal Forest
DU79	Duratex	22° 26' 44" S 48° 54' 54" W	580	52	7	Semideciduous Seasonal Forest
DU80	Duratex	22° 26' 41" S 48° 54' 54" W	581	26	5	Semideciduous Seasonal Forest
DU81	Duratex	22° 26' 38" S 48° 54' 53" W	577	58	10	Semideciduous Seasonal Forest
DU82	Duratex	22° 26' 32" S 48° 54' 51" W	580	52	9	Semideciduous Seasonal Forest
DU83	Duratex	22° 26' 20" S 48° 54' 35" W	568	86	11	Semideciduous Seasonal Forest
DU84	Duratex	22° 26' 20" S 48° 54' 37" W	566	69	7	Semideciduous Seasonal Forest
DU85	Duratex	22° 26' 19" S 48° 54' 30" W	564	47	8	Semideciduous Seasonal Forest
DU86	Duratex	22° 26' 36" S 48° 55' 02" W	583	60	20	Semideciduous Seasonal Forest
DU87	Duratex	22° 26' 37" S 48° 55' 01" W	577	106	18	Semideciduous Seasonal Forest
CAE88	E.E. Caetetus	22° 25' 41" S 49° 41' 41" W	557	221.5	10	Semideciduous Seasonal Forest
CAE89	E.E. Caetetus	22° 25' 40" S 49° 41' 45" W	548	206.5	18	Semideciduous Seasonal Forest
CAE90	E.E. Caetetus	22° 22' 39" S 49° 40' 27" W	679	25	6	Semideciduous Seasonal Forest
CAE91	E.E. Caetetus	22° 22' 40" S 49° 40' 46" W	638	50	14	Semideciduous Seasonal Forest
CAE92	E.E. Caetetus	22° 22' 34" S 49° 40' 21" W	670	65	12	Semideciduous Seasonal Forest
CAE93	E.E. Caetetus	22° 22' 34" S 49° 40' 18" W	680	65.5	7	Semideciduous Seasonal Forest
CAE94	E.E. Caetetus	22° 22' 50" S 49° 40' 25" W	675	80	3	Semideciduous Seasonal Forest
CAE96	E.E. Caetetus	22° 22' 54" S 49° 40' 25" W	679	41	7	Semideciduous Seasonal Forest
CAE97	E.E. Caetetus	22° 22' 59" S 49° 40' 29" W	674	26	8	Semideciduous Seasonal Forest
CAE98	E.E. Caetetus	22° 22' 58" S 49° 40' 28" W	679	44	12	Semideciduous Seasonal Forest
